# Supplementary material for: Different Methods to Modify the Hydrophilicity of Titanium Implants with Biomimetic Surface Topography to Induce Variable Responses in Bone Marrow Stromal Cells
Source: Biomimetics (Basel). 2024 Apr 10;9(4):227. doi: 10.3390/biomimetics9040227 (PMC11048143; doi:10.3390/biomimetics9040227)
Supplement: Supplementary file 1 [file biomimetics-09-00227-s001.zip]

Archive with 1 entries (1 files):
- biomimetics-2831481-supplementary.pdf
